# Supplementary material for: Genome-wide analysis of long noncoding RNAs, 24-nt siRNAs, DNA methylation and H3K27me3 marks in Brassica rapa
Source: PLoS One. 2021 Mar 31;16(3):e0242530. doi: 10.1371/journal.pone.0242530 (PMC8011741; doi:10.1371/journal.pone.0242530)
Supplement: S1 Table — (XLSX) [file pone.0242530.s007.xlsx]

## Sheet: S1 Table
S1 Table. Sequence of primers used in this study
Name	Forward primer (5'-3')	Reverse primer (5'-3')
M15784	CCAAAATCCTTCCATCTCTC	CCATATAAAACATGAACTTGG
M26919	AGAAAGCATGGGAATGCAAG	ACTTGCAGCAAACCCAAAAC
M3316	AGGGAGCAGCCACGGGCACA	CGCGGCGGCGCGTTCCTGTG
M491	ACCGCTGAGCAAGAAACCCG	TCATACATATCAGAGAGAAC
M17356	TAGGGGTTGCTTTACTTGAG	TTGACCATTGACCAGTTGAA
M17153	GCCGCAATATTAGACCTCTC	GTTGACAAAAGAGTTGATGG
M25534	TGGAGTTTGAACTACTTTAG	TTTTCCAGCAAATCCTCTGC
M259	CTCGATCAAGATTCATTTTC	TTAAGCTTGGAGAGTTTCAG
M4317	GCCTAGCAATATCCTTTTCC	TGTTAAGCAAAACGACAGTA
M26796	CGGTGGATACCTAGGCACCC	TACTTCGCTATCGGTCACCC
M4921	CGCCAACGCGGCCAAGCTTG	CTTCTCCATGCAGCGGCTCA
M24531	GGATGGCTCTAAATTCTTAA	AATGGTAATACGGTTTTCAC
