# Supplementary material for: Genome-wide analysis of long noncoding RNAs, 24-nt siRNAs, DNA methylation and H3K27me3 marks in Brassica rapa
Source: PLoS One. 2021 Mar 31;16(3):e0242530. doi: 10.1371/journal.pone.0242530 (PMC8011741; doi:10.1371/journal.pone.0242530)
Supplement: S2 Table — (XLSX) [file pone.0242530.s008.xlsx]

## Sheet: S2 Table
S2 Table. GO function term overrepresented in genes overlapping with incRNA expressing loci (p<0.001)
GO accession	Term type	Term	p value	FDR
GO:0008152	P	metabolic process	7.9e-10	1.8e-07
GO:0044238	P	primary metabolic process	9.7e-08	1.1e-05
GO:0005488	F	binding	1e-07	1e-05
GO:0032774	P	RNA biosynthetic process	2.9e-06	0.00013
GO:0006351	P	transcription, DNA-dependent	2.9e-06	0.00013
GO:0044237	P	cellular metabolic process	3e-06	0.00013
GO:0044260	P	cellular macromolecule metabolic process	5.6e-06	0.00018
GO:0046483	P	heterocycle metabolic process	5.8e-06	0.00018
GO:0043170	P	macromolecule metabolic process	9.4e-06	0.00026
GO:0005515	F	protein binding	1.8e-05	0.00079
GO:0003824	F	catalytic activity	2.4e-05	0.00079
GO:0006807	P	nitrogen compound metabolic process	2.5e-05	0.00064
GO:0016070	P	RNA metabolic process	2.8e-05	0.00064
GO:0006139	P	nucleobase, nucleoside, nucleotide and nucleic acid metabolic process	4.7e-05	0.00097
GO:0006464	P	protein modification process	5.8e-05	0.0011
GO:0043687	P	post-translational protein modification	8.9e-05	0.0015
GO:0043412	P	macromolecule modification	0.00014	0.0022
GO:0005524	F	ATP binding	0.00019	0.0037
GO:0032559	F	adenyl ribonucleotide binding	0.00019	0.0037
GO:0009058	P	biosynthetic process	0.00029	0.0044
GO:0001883	F	purine nucleoside binding	0.00029	0.0037
GO:0001882	F	nucleoside binding	0.00029	0.0037
GO:0030554	F	adenyl nucleotide binding	0.00029	0.0037
GO:0006725	P	cellular aromatic compound metabolic process	0.00033	0.0047
GO:0009987	P	cellular process	0.00036	0.0048
GO:0006350	P	transcription	0.00049	0.0061
GO:0044249	P	cellular biosynthetic process	0.00057	0.0067
GO:0006355	P	regulation of transcription, DNA-dependent	0.00064	0.0072
GO:0032555	F	purine ribonucleotide binding	0.00064	0.0064
GO:0032553	F	ribonucleotide binding	0.00064	0.0064
GO:0051252	P	regulation of RNA metabolic process	0.00068	0.0072
GO:0017076	F	purine nucleotide binding	0.0009	0.0082
F, Molecular function; P, Biological process
