# Supplementary material for: Genome-wide analysis of long noncoding RNAs, 24-nt siRNAs, DNA methylation and H3K27me3 marks in Brassica rapa
Source: PLoS One. 2021 Mar 31;16(3):e0242530. doi: 10.1371/journal.pone.0242530 (PMC8011741; doi:10.1371/journal.pone.0242530)
Supplement: S3 Table — (XLSX) [file pone.0242530.s009.xlsx]

## Sheet: S3 Table
S3 Table. GO function term overrepresented in genes overlapping with incRNA expressing loci and DNA methylation (p<0.001)
GO accession	Term type	Term	p value	FDR
GO:0032774	P	RNA biosynthetic process	0.0001	0.0025
GO:0006351	P	transcription, DNA-dependent	0.0001	0.0025
GO:0008152	P	metabolic process	0.00013	0.0025
GO:0016070	P	RNA metabolic process	0.00087	0.013
P, Biological process
