# Supplementary material for: Genome-wide analysis of long noncoding RNAs, 24-nt siRNAs, DNA methylation and H3K27me3 marks in Brassica rapa
Source: PLoS One. 2021 Mar 31;16(3):e0242530. doi: 10.1371/journal.pone.0242530 (PMC8011741; doi:10.1371/journal.pone.0242530)
Supplement: S4 Table — (XLSX) [file pone.0242530.s010.xlsx]

## Sheet: S4 Table
S4 Table. GO function term overrepresented in genes overlapping with NAT expressing loci (p<0.0001)
GO accession	Term type	Term	p value	FDR
GO:0005488	F	binding	2.6e-39	9.5e-37
GO:0008152	P	metabolic process	1e-30	1e-27
GO:0044238	P	primary metabolic process	1.4e-21	7.3e-19
GO:0046872	F	metal ion binding	1.1e-19	2.1e-17
GO:0055114	P	oxidation reduction	4.8e-19	1.6e-16
GO:0043169	F	cation binding	9.9e-19	9.1e-17
GO:0043167	F	ion binding	9.9e-19	9.1e-17
GO:0009987	P	cellular process	1.3e-18	3.2e-16
GO:0044237	P	cellular metabolic process	2.2e-18	4.5e-16
GO:0005515	F	protein binding	5.7e-18	4.2e-16
GO:0003824	F	catalytic activity	3.1e-17	1.9e-15
GO:0016021	C	integral to membrane	1.1e-15	1.2e-13
GO:0046914	F	transition metal ion binding	9.1e-14	4.8e-12
GO:0006351	P	transcription, DNA-dependent	1.5e-12	2.2e-10
GO:0032774	P	RNA biosynthetic process	1.5e-12	2.2e-10
GO:0006355	P	regulation of transcription, DNA-dependent	6.9e-12	8.7e-10
GO:0051252	P	regulation of RNA metabolic process	8.8e-12	9.9e-10
GO:0030554	F	adenyl nucleotide binding	9.4e-12	3.5e-10
GO:0001883	F	purine nucleoside binding	9.4e-12	3.5e-10
GO:0001882	F	nucleoside binding	9.4e-12	3.5e-10
GO:0006807	P	nitrogen compound metabolic process	1.2e-11	1.2e-09
GO:0020037	F	heme binding	1.6e-11	5.3e-10
GO:0031224	C	intrinsic to membrane	1.7e-11	9.3e-10
GO:0043565	F	sequence-specific DNA binding	2e-11	6.1e-10
GO:0005506	F	iron ion binding	5e-11	1.4e-09
GO:0046906	F	tetrapyrrole binding	6.6e-11	1.7e-09
GO:0032559	F	adenyl ribonucleotide binding	8.4e-11	2.1e-09
GO:0005975	P	carbohydrate metabolic process	9.4e-11	8.6e-09
GO:0043170	P	macromolecule metabolic process	2.2e-10	1.9e-08
GO:0017076	F	purine nucleotide binding	3.4e-10	7.6e-09
GO:0000166	F	nucleotide binding	3.5e-10	7.6e-09
GO:0016740	F	transferase activity	3.8e-10	7.8e-09
GO:0016070	P	RNA metabolic process	4e-10	3.1e-08
GO:0016758	F	transferase activity, transferring hexosyl groups	5.1e-10	9.9e-09
GO:0006139	P	nucleobase, nucleoside, nucleotide and nucleic acid metabolic process	1.5e-09	1.1e-07
GO:0044262	P	cellular carbohydrate metabolic process	2.2e-09	1.5e-07
GO:0032555	F	purine ribonucleotide binding	2.6e-09	4.6e-08
GO:0032553	F	ribonucleotide binding	2.6e-09	4.6e-08
GO:0055086	P	nucleobase, nucleoside and nucleotide metabolic process	3e-09	1.9e-07
GO:0005524	F	ATP binding	3.1e-09	5.1e-08
GO:0044260	P	cellular macromolecule metabolic process	3.5e-09	2.1e-07
GO:0016757	F	transferase activity, transferring glycosyl groups	6.8e-09	1.1e-07
GO:0044425	C	membrane part	7.4e-09	2.7e-07
GO:0016705	F	oxidoreductase activity, acting on paired donors, with incorporation or reduction of molecular oxygen	4.9e-08	7.5e-07
GO:0043412	P	macromolecule modification	7.8e-08	4.4e-06
GO:0008270	F	zinc ion binding	8.3e-08	1.2e-06
GO:0046700	P	heterocycle catabolic process	1.2e-07	6.4e-06
GO:0046983	F	protein dimerization activity	1.3e-07	1.8e-06
GO:0006753	P	nucleoside phosphate metabolic process	1.4e-07	6.7e-06
GO:0009117	P	nucleotide metabolic process	1.4e-07	6.7e-06
GO:0006464	P	protein modification process	1.6e-07	7.3e-06
GO:0034641	P	cellular nitrogen compound metabolic process	2.2e-07	9.8e-06
GO:0043687	P	post-translational protein modification	3.4e-07	1.4e-05
GO:0030246	F	carbohydrate binding	3.9e-07	5.3e-06
GO:0044249	P	cellular biosynthetic process	6.4e-07	2.6e-05
GO:0009058	P	biosynthetic process	7.1e-07	2.8e-05
GO:0080090	P	regulation of primary metabolic process	2.1e-06	7.8e-05
GO:0055085	P	transmembrane transport	2.9e-06	0.0001
GO:0006793	P	phosphorus metabolic process	2.9e-06	0.0001
GO:0004497	F	monooxygenase activity	3.2e-06	4.2e-05
GO:0050794	P	regulation of cellular process	3.3e-06	0.00011
GO:0010556	P	regulation of macromolecule biosynthetic process	3.5e-06	0.00011
GO:0019219	P	regulation of nucleobase, nucleoside, nucleotide and nucleic acid metabolic process	3.7e-06	0.00012
GO:0003677	F	DNA binding	4.1e-06	5.1e-05
GO:0065007	P	biological regulation	4.3e-06	0.00013
GO:0009889	P	regulation of biosynthetic process	5.5e-06	0.00015
GO:0031326	P	regulation of cellular biosynthetic process	5.5e-06	0.00015
GO:0031323	P	regulation of cellular metabolic process	5.5e-06	0.00015
GO:0051171	P	regulation of nitrogen compound metabolic process	5.9e-06	0.00016
GO:0006796	P	phosphate metabolic process	8.3e-06	0.00022
GO:0006350	P	transcription	8.9e-06	0.00023
GO:0050789	P	regulation of biological process	1.2e-05	0.00029
GO:0045449	P	regulation of transcription	1.3e-05	0.00032
GO:0019222	P	regulation of metabolic process	1.5e-05	0.00035
GO:0016310	P	phosphorylation	1.5e-05	0.00035
GO:0000096	P	sulfur amino acid metabolic process	1.5e-05	0.00035
GO:0006468	P	protein amino acid phosphorylation	1.6e-05	0.00036
GO:0060255	P	regulation of macromolecule metabolic process	1.7e-05	0.00037
GO:0004672	F	protein kinase activity	1.8e-05	0.00022
GO:0032259	P	methylation	2.3e-05	0.0005
GO:0044264	P	cellular polysaccharide metabolic process	2.5e-05	0.00054
GO:0003676	F	nucleic acid binding	3.4e-05	0.0004
GO:0016773	F	phosphotransferase activity, alcohol group as acceptor	4.4e-05	0.00051
GO:0044248	P	cellular catabolic process	4.9e-05	0.001
GO:0006810	P	transport	4.9e-05	0.001
GO:0051234	P	establishment of localization	5.2e-05	0.001
GO:0046483	P	heterocycle metabolic process	8.1e-05	0.0015
GO:0006730	P	one-carbon metabolic process	8.1e-05	0.0015
GO:0005976	P	polysaccharide metabolic process	8.5e-05	0.0016
C, Cellular component; F, Molecular function; P, Biological process
