# Supplementary material for: Genome-wide analysis of long noncoding RNAs, 24-nt siRNAs, DNA methylation and H3K27me3 marks in Brassica rapa
Source: PLoS One. 2021 Mar 31;16(3):e0242530. doi: 10.1371/journal.pone.0242530 (PMC8011741; doi:10.1371/journal.pone.0242530)
Supplement: S5 Table — (XLSX) [file pone.0242530.s011.xlsx]

## Sheet: S5 Table
S5 Table. GO function term overrepresented in genes overlapping with NAT expressing loci and DNA methylation (p<0.0001)
GO accession	Term type	Term	p value	FDR
GO:0005488	F	binding	3.8e-10	3.8e-08
GO:0017076	F	purine nucleotide binding	1.5e-06	4.6e-05
GO:0001883	F	purine nucleoside binding	2.3e-06	4.6e-05
GO:0001882	F	nucleoside binding	2.3e-06	4.6e-05
GO:0030554	F	adenyl nucleotide binding	2.3e-06	4.6e-05
GO:0005515	F	protein binding	3e-06	4.9e-05
GO:0000166	F	nucleotide binding	4.5e-06	6.5e-05
GO:0032555	F	purine ribonucleotide binding	6.4e-06	7.1e-05
GO:0032553	F	ribonucleotide binding	6.4e-06	7.1e-05
GO:0032559	F	adenyl ribonucleotide binding	9.9e-06	9.2e-05
GO:0003824	F	catalytic activity	1e-05	9.2e-05
GO:0005524	F	ATP binding	6.4e-05	0.00053
GO:0016787	F	hydrolase activity	9.3e-05	0.00072
F, Molecular function
