# Supplementary material for: Genome-wide analysis of long noncoding RNAs, 24-nt siRNAs, DNA methylation and H3K27me3 marks in Brassica rapa
Source: PLoS One. 2021 Mar 31;16(3):e0242530. doi: 10.1371/journal.pone.0242530 (PMC8011741; doi:10.1371/journal.pone.0242530)
Supplement: S6 Table — (XLSX) [file pone.0242530.s012.xlsx]

## Sheet: S6 Table
S6 Tabe. GO function term overrepresented in genes overlapping with NAT expressing loci and siRNAs (p<0.0001)
GO accession	Term type	Term	p value	FDR
GO:0046872	F	metal ion binding	1.2e-06	1.4e-05
GO:0046914	F	transition metal ion binding	1.5e-06	1.4e-05
GO:0043167	F	ion binding	1.8e-06	1.4e-05
GO:0043169	F	cation binding	1.8e-06	1.4e-05
GO:0008270	F	zinc ion binding	2.2e-06	1.4e-05
GO:0005488	F	binding	5.3e-05	0.00029
F, Molecular function
