# Supplementary material for: Genome-wide analysis of long noncoding RNAs, 24-nt siRNAs, DNA methylation and H3K27me3 marks in Brassica rapa
Source: PLoS One. 2021 Mar 31;16(3):e0242530. doi: 10.1371/journal.pone.0242530 (PMC8011741; doi:10.1371/journal.pone.0242530)
Supplement: S7 Table — (XLSX) [file pone.0242530.s013.xlsx]

## Sheet: S7 Table
S7 Table. GO function term overrepresented in genes overlapping with NAT expressing loci and H3K27me3 (p<0.0001)
GO accession	Term type	Term	p value	FDR
GO:0005488	F	binding	4.3e-09	3.5e-07
GO:0043565	F	sequence-specific DNA binding	6.9e-07	2.8e-05
GO:0032774	P	RNA biosynthetic process	7.1e-07	6.7e-05
GO:0006351	P	transcription, DNA-dependent	7.1e-07	6.7e-05
GO:0046872	F	metal ion binding	2.4e-06	6.4e-05
GO:0008152	P	metabolic process	3.4e-06	0.00014
GO:0006355	P	regulation of transcription, DNA-dependent	3.5e-06	0.00014
GO:0051252	P	regulation of RNA metabolic process	3.8e-06	0.00014
GO:0043169	F	cation binding	3.9e-06	6.4e-05
GO:0043167	F	ion binding	3.9e-06	6.4e-05
GO:0016758	F	transferase activity, transferring hexosyl groups	1.9e-05	0.00025
GO:0055114	P	oxidation reduction	2e-05	0.00064
GO:0016757	F	transferase activity, transferring glycosyl groups	2.7e-05	0.00031
GO:0046914	F	transition metal ion binding	4.5e-05	0.00045
GO:0016070	P	RNA metabolic process	5.5e-05	0.0015
F, Molecular function; P, Biological process
