# Supplementary material for: Genome-wide analysis of long noncoding RNAs, 24-nt siRNAs, DNA methylation and H3K27me3 marks in Brassica rapa
Source: PLoS One. 2021 Mar 31;16(3):e0242530. doi: 10.1371/journal.pone.0242530 (PMC8011741; doi:10.1371/journal.pone.0242530)
Supplement: S8 Table — (XLSX) [file pone.0242530.s014.xlsx]

## Sheet: S8 Table
S8 Table. Sequences of the identified 12 lncRNAs.
Name	Type	Sequence
M491	lincRNA	CAAAGAGAAAACAAGAGAAAAAGAGAGTGAGCAAGAGAGAAAAAAAAAAAAATCTTTCTTGTGAGAAAATCTTTCTCTATAAGAAATTAAGTGTAATTTCTTGAGTGTATTTGGGGTCGGGTGTGAGTTGAGAGCTTGTAAAAATTTCTCGGGTTGATAATAAAAGATCTGTAGCAGGTCCGGAGACGTAGGCAAGATTGGCCGAACTCCGTTAACAATTGTGTGTGTGTTTTTCCGCTCCCATAAATTCGGTTTTCCGCAAAAATTTGACCGCATATTTCCTAACAACTGGTATCAGAGCTTGAGTTACGGTGATCGGTCAAAAAAAATTTTGCGGAGTTACTATTCACGTGAACAGTAATTCGTGAATAGTAAATTTTGTCGGTAACATCGGTTTGT…
M15784	lincRNA	CCAAAATCCTTCCATCTCTCTTTCTCTCCTGTGTCTCTTCTTCAAAATCTATTGCCCAGATAATTAATCTTCTTCTCTTTCTCTCTCTTATATCTCTTTAAAATCCCTAAACTTATTTGTTTTTCCATTTCTGCAATGGATTCTTCAATTCTTTTTTGTTTTCATTGATGTGATTATCTTTTCATCTAAGTGTATTTCTTTCAACACAGTGTTTAAATCGAAAGAGTATTATCCTCTCGATGAGTTCATCTACCATAGCTTCTCTGTCAATTTGTTTGAGGTCCACCACGATATAAAAGTTCTAAACAATTTTATGACGCATAAAGGGGAGATATCTTCGACTCACATGCTGGTAAAGGCACATGGCTGTATAACAAGAAAAAGATTTCTGTTAACTGG…
M24531	lincRNA	GCTTCTCTAGTAGATTTTACCGTAAAATCCATTAAACTAATATTTAAACAAGAAAGTAAATTTAAGCATTTGAATCGAGCCTTATTTATATCCTTTGGGGATGGCTCTAAATTCTTAAGTATGAATGGAGATTCATATCCAACATATATTCCCAACTCATTAGAAAACTCATCTTAAAGCTATATGGTGGAGCAACAAAAATTGCGTATTGCACATTTGAAATTCTTCGATGGGAATGTTTGGTTTCTGGCCCAAAACCAGTGATGGGAGAACTATTTATAACTTATTGGCTTAACGCGAATTATGTTATTCAAATGTTCAATACTTGTTTCAGTGAACATGTCATATACTTAAGACATGAATTCACCAATATTATAAAGATGCATAGTGGGTGATCAA…
M26919	lincRNA	GGAGAAAGCATGGGAATGCAAGGAAGAACGGCTCTACAGTAGAGAGAAGAGATCGGGTTAGATCATATTGGGAGTCTACAAGCAAAGAAATGAAAAAAGAATTACTTAGGATTAAGGTTAGTGATCTTAAGAGTCACTTTAGTGCATCCAAGGATGGCGATGCAAATGATATAATAACTGAAGCTTTGTCCTTTTGTGAAGCTAATAAGACTTGGCGGTTTTGGGTTTGCTGCAAGTGTAGTGAAAAGTTCAAGGATTCTGAGTCTTATATGCAGCATATTGTAGGGGAGCATATGGGTAA
M259	incRNA	CTCCTCTTCTCTCTTCGATAATTTCGCCTTTCTTCTTCTTCTTCTATCTCATTGTTTCTTCCTCGATCAAGATTCATTTTCAAAGATCTCATATCTTGTGGGATTAATCAATAAAAATAGTTAGAAAAAAACATTGATGCTTAACCAGCAGTTCTTGGTCTTTGAGACACATGTCTCCGATTATACTCAGTGAGATCTTCCTCTCTGGGTTTATGCTAAACTCCACAGTCAGGCGCAGGACCCATCTCGTTCAATCTTTCTCTGTTGTCTTCCTTTACTGGCTTTACTACGTCTCATAGTTTCTGAAACTCTCCAAGCTTAATTTATCTTTCATATA
M4317	incRNA	GCCTAGCAATATCCTTTTCCGTTCAGTCTTCGAGTCCTACAACCTTAAGCCAAAATTGTTCTCTTCAGTTCACTTGTACTTTGTACGTCATTTCTGGTCTGTAATTAAGCTCACTTGTCCTTTGGTTGGCTGTTTTTCTCTTTGCGTATCAACATTTTCGTACCACCACATTTTTGTGGCTGCCTTCAGTGTATTTATATACTGTCGTTTTGCTTAACA
M25534	incRNA	TGGAGTTTGAACTACTTTAGTACCCGGTTACATGGAATTGAAAGATGAAC AAAAAATAACCAGCAGAAGTGACATAGAAAAATGGTTTCGAAATGGTCTTTCTGGATGAACATTGATGACAATATTTCACATAAGGACTGGAGGAAAAAACGAGAAAGTATATTTTGGATAGATGATGACTGACCAATTAGAAAACGACCGAACATGAAAATTAGCAGAGGATTTGCTGGAAAATAAATTTGAATAATCGGAAATTGGGAATCATTACATTCATGAACATCTAAGTTGAGAATATTTGAAAGAGGAGAAAACTAGAGCTAAGAGTGTTAAAGACCGTCTTTATGATCTTCGGAA
M3316	NAT	AGGGAGCAGCCACGGGCACAAACCGAGCTCGTCGGCGTTTCCGATCACCGGAACGGCGGTTAAGTCGACGGTGGTGGAATCGCCGAGGACTCCAAACGTGGAAGGTGAGATTTTCGCGACGGCTGAGTCGAAGAAAGACTCGACGGGGACTCGTTCATGGCGGCTAGCGAGAGGATTAGCCGAGTGGATGTCGGAGTCGCAGGTGACGCAGAGTGAGGCGGCGTCGGCTTTGCAGGTGACGGCGGCGGGAGCTTGTTCGCAGACTTCACAGAGGTACACGCGCTCGTGACGCGTGAAGGAGTGGATGCTTGTGTCGCAAGTGATGCATAAGAAGGCTGAGTCGAATCGGCAGTACACGGCGGCGGAAGCTGATTTACAAGCGTCACAGGAACGCGCCGC…
M4921	NAT	TTTTAACGCCAACGCGGCCAAGCTTGGTCATAGCTTTAACAAAGGCGGCGTTGAAAGCAGCTGAGTTCTTGGCCCAAGAGTCAACGGTGGGCCTAGAGCGACGATTGGTGTAGAGAACTTGGTCGGAAGTGAAGAGTCCTTTGCCTTGTTGGAGATTCCTGAAGTAAATGTTGTCTAACTTCTTTGGAGTGATTGGGTCAATGTTAATAGCGATTCTTGGGTCAACGTTCTTGGGACAAGCCAATCGAAGGTCCTTAGCGTAGCCTTTATTTAGAGTTGGATCAATGATATGTGTGCGGTTGAAGTTGTAGATTCTGTTGAATACTTTGCTACAATGGGCGAATCCGAGGGTGTGAGCCGCTGCATGGAGAAGTTTGAAAAGGTTTAAATTAAATGTAT…
M17153	NAT	GTTTATCAGACGTGTATATAAAAGAAAATATTATACAAAACCACTTAGGTGAAAAGATTATTGTTAATGTCCATAGGTGAAGATGTTTTGTTCAACACAATCTCAAACTCACTTATCTCATTGTCTCCTGCGCCCTCTTCTTCTTCATCTTCGTAATCATCCTCCCCGCTCTCTCCTTCTTTATTATCAACTTTGTCCCTCTGATTAGTCACTCAGCCTTCGTTTCTTGTGAAAGAAGAAACTGTCTCGGTTAACCAATAGAGGCAATATTGGTAGTGGCCCAGTTTTGTTCCTCTCGTTATACAACGCTTCTAGCTGGTGAAAACAAGGGCATGTCTTGGAATCAAGGGGTCGTCTCTTGTTGCTCTCTTTGACTTTCTTGAAGTACTTGTTGATGTT…
M17356	NAT	AAGAAAACAAAAACCTAAGAGATTGGAAAGAGAAAGAGTCAACGAGAGGTCGTGATGGGATTAGGTTGAAGCATGGAAGGAAGAACAAGTGGGGACAATAGAGGGATTGGATCTGTGCCGTTTTGACAGAGCAGAGACGCAGACGCGGAAGGAGCTACGGTGGAAGGAGGAGGTCTTGGTGGTACTAAGAGAGGACAAGGAGCTCGTCTCTGAAGACGGCAGCTTAAAGATCCCCGGAATACACAGTCGTCGTTGTGAACACTCATCTCAAAACCTGGAAATGGAACTCCTTTACGCCCTGTTTCCTCCATTTTCTCATCAATTCTTGATTTTGTGAACTGGTGTTTTGGATTTGCAATGTTAGTGTTGGTGCTTGTTTTGTTCTATTCAGCTTCTTTG…
M26796	NAT	GAGGAAAGGCTTGCGGTGGATACCTAGGCACCCAGAGACGAGGAAGGGCGTAGTAAGCGACGAAAAGCTTCGGGGAGTTGAAAATAAGCATAGATCCGGAGATTCCCAAATAGGTCAACCTTTTAAACTGCCTGCTGAATCCATGAGCAGGCAAGAGACAACCTGGCGAACTGAAACATCTTAGTAGCCAGAGGAAAAGAAAGCAAAAGCGATTCCCGTAGTAGCGGCGAGCGAAATGGGAGCAGCCTAAACCGTGAAAACGGGGTTGTCTGACCCGAGTAGCATGGGGCACGTGGAATCCCGTGTGAATCAGCAAGGACCACCTTGCAAGGCTAAATACTCCTGGGTGACCGATAGCGAAGTAGTACCGTGAGGGAAAGGTGAAAAGAACCCCCA
